# Supplementary material for: The Effect of the Concurrent Use of Angiotensin-Converting Enzyme Inhibitors or Receptor Blockers on Toxicity and Outcomes in Patients Treated with Radiotherapy: A Systematic Review and Meta-Analysis
Source: Pharmaceuticals (Basel). 2025 Jan 16;18(1):105. doi: 10.3390/ph18010105 (PMC11769270; doi:10.3390/ph18010105)
Supplement: Supplementary file 1 [file pharmaceuticals-18-00105-s001.zip]

Archive with 1 entries (1 files):
- pharmaceuticals-3409522-supplementary.pdf
